# Supplementary material for: A meta-analysis of the greenhouse gas abatement of bioenergy factoring in land use changes
Source: Sci Rep. 2018 Jun 4;8:8563. doi: 10.1038/s41598-018-26712-x (PMC5986812; doi:10.1038/s41598-018-26712-x)
Supplement: Supplementary file 1 — datasert [file 41598_2018_26712_MOESM1_ESM.xls]

Reference Article	year	location	scale	species	iLUC type	dLUC type	Inclusion_iLUC	Grassland	Forest	Palm	energy type	generation	allocation	GHG emissions of bioenergy	min fossil	max fossil	C amortizing period yrs
Acquaye AA et al 2012	2012	UK	country	soybean	NA	NA	1	NA	NA	0	biodiesel	1G	NA	54.1	84	94	20
Acquaye AA et al 2012	2012	UK	country	rapessed	NA	NA	1	NA	NA	0	biodiesel	1G	NA	91.5	84	94	20
Acquaye AA et al 2012	2012	UK	country	palm oil	NA	NA	1	NA	NA	1	biodiesel	1G	NA	58	84	94	20
Acquaye AA et al 2012	2012	UK	country	sugarcane	NA	NA	1	NA	NA	0	bioethanol	1G	NA	43.1	84	94	20
Acquaye AA et al 2012	2012	UK	country	sugar beet	NA	NA	1	NA	NA	0	bioethanol	1G	NA	33.5	84	94	20
Acquaye AA et al 2012	2012	UK	country	corn	NA	NA	1	NA	NA	0	bioethanol	1G	NA	92.9	84	94	20
Cherubini F & Ulgiati S 2010	2010	austria	country	corn stover	no iLUC	NA	0	NA	NA	0	bioethanol	2G	NA	137	84	94	20
Cherubini F & Ulgiati S 2010	2010	austria	country	wheat straw	no iLUC	NA	0	NA	NA	0	bioethanol	2G	NA	130	84	94	20
Cocco D et al 2014	2014	Italy	region	rapeseed	NA	Cropland (wheat)	0	0	0	0	biodiesel	1G	energy	34.45	84	94	100
Cocco D et al 2014	2014	Italy	region	ethiopian mustard	NA	Cropland (wheat)	0	0	0	0	biodiesel	1G	energy	38.21	84	94	100
Cocco D et al 2014	2014	Italy	region	cardoon	NA	Cropland (wheat)	0	0	0	0	biodiesel	1G	energy	24.54	84	94	100
de Souza SP et al 2010	2010	Brazil	country	palm oil	NA	natural forest	1	NA	1	1	biodiesel	1G	mass	18.06	84	94	39
Debolt S et al 2009	2009	USA	Region	Switchgrass and big bluestem and easters gamgrass	NA	abanded mine land and abanded agricultural land	0	0	0	0	bioethanol	2G	NA	25	84	94	10
Egeskog A et al 2014	2014	Brazil	region	sugarcane	no iLUC	grassland and arawheatland	0	1	0	0	bioethanol	1G	NA	24	84	94	20
Ericsson N et al 2013	2013	sweden	country	willow	NA	fallow	0	0	0	0	biogas	NA	NA	-6.01	100	200	25
Falano T et al 2014	2014	UK	country	straw wheat	NA	NA	0	NA	NA	0	bioethanol	2G	system expansion	0.88	84	94	20
Falano T et al 2014	2014	UK	country	straw wheat	NA	NA	0	NA	NA	0	bioethanol	2G	economic	23.44	84	94	20
Falano T et al 2014	2014	UK	country	forest residues	NA	NA	0	NA	NA	0	bioethanol	2G	system expansion	-9.16	84	94	20
Falano T et al 2014	2014	UK	country	forest residues	NA	NA	0	NA	NA	0	bioethanol	2G	economic	11.25	84	94	20
Falano T et al 2014	2014	UK	country	poplar	NA	NA	0	NA	NA	0	bioethanol	2G	system expansion	-11.76	84	94	20
Falano T et al 2014	2014	UK	country	poplar	NA	NA	0	NA	NA	0	bioethanol	2G	system expansion	-11.77	84	94	20
Falano T et al 2014	2014	UK	country	poplar	NA	NA	0	NA	NA	0	bioethanol	2G	economic	14.04	84	94	20
Falano T et al 2014	2014	UK	country	miscanthus	NA	NA	0	NA	NA	0	bioethanol	2G	system expansion	-6.46	84	94	20
Falano T et al 2014	2014	UK	country	miscanthus	NA	NA	0	NA	NA	0	bioethanol	2G	system expansion	-6.47	84	94	20
Falano T et al 2014	2014	UK	country	miscanthus	NA	NA	0	NA	NA	0	bioethanol	2G	economic	15.39	84	94	20
Gabrielle B et al 2014	2014	France	region	rapeseed	NA	NA	1	NA	NA	0	biodiesel	1G	system expansion	86	84	94	20
Gabrielle B et al 2014	2014	France	region	rapeseed	NA	NA	1	NA	NA	0	biodiesel	1G	system expansion	85	84	94	20
Gabrielle B et al 2014	2014	France	region	wheat	NA	NA	1	NA	NA	0	bioethanol	1G	system expansion	82	84	94	20
Gabrielle B et al 2014	2014	France	region	wheat	NA	NA	1	NA	NA	0	bioethanol	1G	system expansion	76	84	94	20
Gabrielle B et al 2014	2014	France	region	miscanthus	NA	fallow	1	0	0	0	bioethanol	2G	system expansion	46	84	94	20
Gabrielle B et al 2014	2014	France	region	miscanthus	NA	fallow	1	0	0	0	bioethanol	2G	system expansion	42	84	94	20
Gabrielle B et al 2014	2014	France	region	miscanthus	NA	crop land	1	0	0	0	bioethanol	2G	system expansion	18	84	94	20
Gabrielle B et al 2014	2014	France	region	sugar beet	NA	NA	1	NA	NA	0	bioethanol	1G	system expansion	11	84	94	20
Garcia CA et al 2011	2011	mexico	region	sugarcane	NA	tropical rain forest	0	0	0	0	bioethanol	1G	energy	222	84	94	20
Garcia CA et al 2011	2011	mexico	region	sugarcane	NA	tropical rain forest	0	0	1	0	bioethanol	1G	energy	218	84	94	20
Garcia CA et al 2011	2011	mexico	region	sugarcane	NA	grassland	0	0	1	0	bioethanol	1G	energy	150	84	94	20
Garcia CA et al 2011	2011	mexico	region	sugarcane	NA	grassland	0	1	0	0	bioethanol	1G	energy	150	84	94	20
Garcia CA et al 2011	2011	mexico	region	sugarcane	NA	tropical dry forest	0	1	0	0	bioethanol	1G	energy	140	84	94	20
Garcia CA et al 2011	2011	mexico	region	sugarcane	NA	tropical dry forest	0	0	1	0	bioethanol	1G	energy	140	84	94	20
Garcia CA et al 2011	2011	mexico	region	sugarcane	NA	tropical rain forest	0	0	1	0	bioethanol	1G	energy	132.46	84	94	20
Garcia CA et al 2011	2011	mexico	region	sugarcane	NA	tropical rain forest moist	0	0	1	0	bioethanol	1G	energy	132.46	84	94	20
Garcia CA et al 2011	2011	mexico	region	sugarcane	NA	tropical rain forest moist	0	0	1	0	bioethanol	1G	energy	123.13	84	94	20
Garcia CA et al 2011	2011	mexico	region	sugarcane	NA	grassland	0	1	1	0	bioethanol	1G	energy	72.76	84	94	20
Garcia CA et al 2011	2011	mexico	region	sugarcane	NA	grassland	0	1	0	0	bioethanol	1G	energy	72.76	84	94	20
Garcia CA et al 2011	2011	mexico	region	sugarcane	NA	grassland	0	1	0	0	bioethanol	1G	energy	70.89	84	94	20
Garcia CA et al 2011	2011	mexico	region	sugarcane	NA	tropical dry forest	0	0	1	0	bioethanol	1G	energy	67.16	84	94	20
Garcia CA et al 2011	2011	mexico	region	sugarcane	NA	tropical dry forest	0	0	1	0	bioethanol	1G	energy	65.26	84	94	20
Garcia CA et al 2011	2011	mexico	region	sugarcane	NA	tropical dry forest	0	0	1	0	bioethanol	1G	energy	63.43	84	94	20
Garcia CA & Manzini F 2012	2012	mexico	country	sugarcane	NA	grass land	0	1	0	0	bioethanol	1G	mass	57.5	84	94	20
gelfand I et al 2013	2013	USA	region	conventional corn soybean wheat	NA	marginal land	0	0	0	0	bioethanol	1G	energy	8.46	84	94	22
gelfand I et al 2013	2013	USA	region	No till corn soybean wheat	NA	marginal land	0	0	0	0	bioethanol	1G	energy	2.9	84	94	22
gelfand I et al 2013	2013	USA	region	Alfalfa	NA	marginal land	0	0	0	0	bioethanol	2G	energy	-10.34	84	94	22
gelfand I et al 2013	2013	USA	region	Poplar	NA	marginal land	0	0	0	0	bioethanol	2G	energy	-11.28	84	94	22
gelfand I et al 2013	2013	USA	region	succional herbous vegetation	NA	marginal land	0	0	0	0	bioethanol	2G	energy	-13.16	84	94	22
gelfand I et al 2013	2013	USA	region	fertilised succional herbous vegetation	NA	marginal land	0	0	0	0	bioethanol	2G	energy	-4.7	84	94	22
Hamelin L et al 2014	2014	Danmark	country	perrenial crops	NA	maize animal feed	1	0	0	0	biogas	NA	NA	0.75	100	200	20
Hansen A et al 2013	2013	germany	country	poplar	NA	cropland	0	0	0	0	bioelectricity	NA	economic	236	200	500	20
Hassan MNA et al 2011	2011	thailand	country	palm oil	no iLUC	primary forest	0	0	1	1	biodiesel	1G	NA	378	84	94	25
Hassan MNA et al 2011	2011	thailand	country	palm oil	no iLUC	primary forest with replacement	0	0	1	1	biodiesel	1G	NA	241	84	94	25
Hassan MNA et al 2011	2011	thailand	country	palm oil	no iLUC	secondary forest	0	0	1	1	biodiesel	1G	NA	141	84	94	25
Hassan MNA et al 2011	2011	thailand	country	palm oil	no iLUC	secondary forest with replacement	0	0	1	1	biodiesel	1G	NA	5	84	94	25
Hassan MNA et al 2011	2011	thailand	country	palm oil	no iLUC	grasslang	0	0	1	1	biodiesel	1G	NA	39.96	84	94	25
Hassan MNA et al 2011	2011	thailand	country	palm oil	no iLUC	degraded land	0	1	0	1	biodiesel	1G	NA	-52.5	84	94	25
Iriarte A et al 2012	2012	chile	country	rapessed	no iLUC	grassland	0	1	NA	0	bioethanol	1G	energy	114.44	84	94	20
Iriarte A et al 2012	2012	chile	country	rapessed	no iLUC	grassland	0	1	0	0	bioethanol	1G	energy	112.3	84	94	20
Iriarte A & Villalobos P 2013	2013	chile	country	sunflower	no iLUC	NA	0	NA	NA	0	biodiesel	1G	NA	0.62	84	94	20
Kami Delivand M & Gnznsounou E 2013	2013	brazil	region	palm oil	NA	grassland	0	1	0	1	biodiesel	1G	energy	9.03	84	94	25
Kami Delivand M & Gnznsounou E 2013	2013	brazil	region	palm oil	NA	grassland	0	1	0	1	biodiesel	1G	energy	22.5	84	94	25
Kami Delivand M & Gnznsounou E 2013	2013	brazil	region	palm oil entire grain	NA	grassland	0	1	0	1	bioelectricity	NA	energy	8.57	200	500	25
Kauffman N et al 2014	2014	USA	country	corn	NA	NA	1	NA	NA	0	bioethanol	1G	NA	87.6	84	94	30
Kauffman N et al 2014	2014	USA	country	corn	NA	NA	1	NA	NA	0	bioethanol	1G	NA	60.55	84	94	30
Krohn BJ & Freire F et al 2012	2012	USA	country	soybean	NA	NA	1	NA	NA	0	biodiesel	1G	energetic	33.82	84	94	30
Krohn BJ & Freire F et al 2012	2012	USA	country	soybean	NA	NA	1	NA	NA	0	biodiesel	1G	economic	22.6	84	94	30
Krohn BJ & Freire F et al 2012	2012	USA	country	soybean	NA	NA	1	NA	NA	0	biodiesel	1G	displacement	16.46	84	94	30
Krohn BJ & Freire F et al 2012	2012	USA	country	spring camelina	NA	NA	1	NA	NA	0	biodiesel	1G	energetic	40.35	84	94	30
Krohn BJ & Freire F et al 2012	2012	USA	country	spring camelina	NA	NA	1	NA	NA	0	biodiesel	1G	economic	30.38	84	94	30
Krohn BJ & Freire F et al 2012	2012	USA	country	spring camelina	NA	NA	1	NA	NA	0	biodiesel	1G	displacement	25.48	84	94	30
Krohn BJ & Freire F et al 2012	2012	USA	country	drayland camelina	NA	NA	1	NA	NA	0	biodiesel	1G	energetic	51.83	84	94	30
Krohn BJ & Freire F et al 2012	2012	USA	country	drayland camelina	NA	NA	1	NA	NA	0	biodiesel	1G	economic	40.63	84	94	30
Krohn BJ & Freire F et al 2012	2012	USA	country	drayland camelina	NA	NA	1	NA	NA	0	biodiesel	1G	displacement	43.24	84	94	30
Krohn BJ & Freire F et al 2012	2012	USA	country	winter camelina	NA	NA	1	NA	NA	0	biodiesel	1G	energetic	59.61	84	94	30
Krohn BJ & Freire F et al 2012	2012	USA	country	winter camelina	NA	NA	1	NA	NA	0	biodiesel	1G	economic	45.93	84	94	30
Krohn BJ & Freire F et al 2012	2012	USA	country	winter camelina	NA	NA	1	NA	NA	0	biodiesel	1G	displacement	54.72	84	94	30
Krohn BJ & Freire F et al 2012	2012	USA	country	short season camelina	NA	NA	1	NA	NA	0	biodiesel	1G	energetic	39.86	84	94	30
Krohn BJ & Freire F et al 2012	2012	USA	country	short season camelina	NA	NA	1	NA	NA	0	biodiesel	1G	economic	26.19	84	94	30
Krohn BJ & Freire F et al 2012	2012	USA	country	short season camelina	NA	NA	1	NA	NA	0	biodiesel	1G	displacement	27.54	84	94	30
Krohn BJ & Freire F et al 2012	2012	USA	country	douwheatcropping system	NA	NA	1	NA	NA	0	biodiesel	1G	energetic	50.16	84	94	30
Krohn BJ & Freire F et al 2012	2012	USA	country	douwheatcropping system	NA	NA	1	NA	NA	0	biodiesel	1G	economic	36.44	84	94	30
Krohn BJ & Freire F et al 2012	2012	USA	country	douwheatcropping system	NA	NA	1	NA	NA	0	biodiesel	1G	displacement	44.02	84	94	30
Krohn BJ & Freire F et al 2012	2012	USA	country	future camelina	NA	NA	1	NA	NA	0	biodiesel	1G	energetic	42.91	84	94	30
Krohn BJ & Freire F et al 2012	2012	USA	country	future camelina	NA	NA	1	NA	NA	0	biodiesel	1G	economic	32.97	84	94	30
Krohn BJ & Freire F et al 2012	2012	USA	country	future camelina	NA	NA	1	NA	NA	0	biodiesel	1G	displacement	28.07	84	94	30
Krohn BJ & Freire F et al 2012	2012	USA	country	canola biodiesel	NA	NA	1	NA	NA	0	biodiesel	1G	energetic	68.16	84	94	30
Krohn BJ & Freire F et al 2012	2012	USA	country	canola biodiesel	NA	NA	1	NA	NA	0	biodiesel	1G	economic	53.22	84	94	30
Krohn BJ & Freire F et al 2012	2012	USA	country	canola biodiesel	NA	NA	1	NA	NA	0	biodiesel	1G	displacement	64.59	84	94	30
Lange M 2011	2011	Brazil	country	sugarcane	NA	tropical rain fores	1	0	1	0	bioethanol	1G	NA	272.35	84	94	20
Lange M 2011	2011	Brazil	country	sugarcane	NA	deciduous forest	1	0	1	0	bioethanol	1G	NA	186.036	84	94	20
Lange M 2011	2011	Brazil	country	sugarcane	NA	shifting cultivation mature fallow	1	0	0	0	bioethanol	1G	NA	263.132	84	94	20
Lange M 2011	2011	Brazil	country	sugarcane	NA	shifting cultivation shortened fallow	1	0	0	0	bioethanol	1G	NA	33.52	84	94	20
Lange M 2011	2011	Brazil	country	sugarcane	NA	scrubland	1	1	0	0	bioethanol	1G	NA	155.03	84	94	20
Lange M 2011	2011	Brazil	country	sugarcane	NA	steppe	1	1	0	0	bioethanol	1G	NA	16.76	84	94	20
Lange M 2011	2011	Brazil	country	sugarcane	NA	grassland	1	1	0	0	bioethanol	1G	NA	14.246	84	94	20
Lange M 2011	2011	Brazil	country	sugarcane	NA	degraded grassland	1	1	0	0	bioethanol	1G	NA	-34.358	84	94	20
Lange M 2011	2011	Germany	country	sugarsugar beet	NA	grassland	1	1	0	0	bioethanol	1G	NA	82.962	84	94	20
Lange M 2011	2011	Germany	country	sugarsugar beet	NA	degraded grassland	1	1	0	0	bioethanol	1G	NA	15.084	84	94	20
Lange M 2011	2011	Germany	country	wheat not specified	NA	grassland	1	1	0	0	bioethanol	1G	NA	129.89	84	94	20
Lange M 2011	2011	Germany	country	wheat not specified	NA	degraded grassland	1	1	0	0	bioethanol	1G	NA	43.576	84	94	20
Lange M 2011	2011	Germany	country	wheat CHP plant	NA	grassland	1	1	0	0	bioethanol	1G	NA	98.884	84	94	20
Lange M 2011	2011	Germany	country	wheat CHP plant	NA	degraded grassland	1	1	0	0	bioethanol	1G	NA	12.57	84	94	20
Lange M 2011	2011	Germany	country	corn	NA	grassland	1	1	0	0	bioethanol	1G	NA	120.672	84	94	20
Lange M 2011	2011	Germany	country	corn	NA	degraded grassland	1	1	0	0	bioethanol	1G	NA	25.978	84	94	20
Lange M 2011	2011	USA	country	corn	NA	scrubland	1	1	0	0	bioethanol	1G	NA	216.204	84	94	20
Lange M 2011	2011	USA	country	corn	NA	steppe	1	1	0	0	bioethanol	1G	NA	123.186	84	94	20
Lange M 2011	2011	USA	country	corn	NA	grassland	1	1	0	0	bioethanol	1G	NA	115.644	84	94	20
Lange M 2011	2011	USA	country	corn	NA	degraded grassland	1	1	0	0	bioethanol	1G	NA	25.978	84	94	20
Lange M 2011	2011	USA	country	wheat not specified	NA	scrubland	1	1	0	0	bioethanol	1G	NA	212.014	84	94	20
Lange M 2011	2011	USA	country	wheat not specified	NA	steppe	1	1	0	0	bioethanol	1G	NA	131.566	84	94	20
Lange M 2011	2011	USA	country	wheat not specified	NA	grassland	1	1	0	0	bioethanol	1G	NA	125.7	84	94	20
Lange M 2011	2011	USA	country	wheat not specified	NA	degraded grassland	1	1	0	0	bioethanol	1G	NA	43.576	84	94	20
Lange M 2011	2011	USA	country	wheat CHP plant	NA	scrubland	1	1	0	0	bioethanol	1G	NA	181.008	84	94	20
Lange M 2011	2011	USA	country	wheat CHP plant	NA	steppe	1	1	0	0	bioethanol	1G	NA	100.56	84	94	20
Lange M 2011	2011	USA	country	wheat CHP plant	NA	grassland	1	1	0	0	bioethanol	1G	NA	94.694	84	94	20
Lange M 2011	2011	USA	country	wheat CHP plant	NA	degraded grassland	1	1	0	0	bioethanol	1G	NA	12.57	84	94	20
Lange M 2011	2011	Brazil	country	soy	NA	tropical rainforest	1	0	1	0	biodiesel	1G	NA	666.21	84	94	20
Lange M 2011	2011	Brazil	country	soy	NA	deciduous forest	1	0	1	0	biodiesel	1G	NA	471.794	84	94	20
Lange M 2011	2011	Brazil	country	soy	NA	shifting cultivation mature fallow	1	0	0	0	biodiesel	1G	NA	625.148	84	94	20
Lange M 2011	2011	Brazil	country	soy	NA	shifting cultivation shortened fallow	1	0	0	0	biodiesel	1G	NA	165.924	84	94	20
Lange M 2011	2011	Brazil	country	soy	NA	scrubland	1	1	0	0	biodiesel	1G	NA	252.238	84	94	20
Lange M 2011	2011	Brazil	country	soy	NA	steppe	1	1	0	0	biodiesel	1G	NA	131.566	84	94	20
Lange M 2011	2011	Brazil	country	soy	NA	grassland	1	1	0	0	biodiesel	1G	NA	126.538	84	94	20
Lange M 2011	2011	Brazil	country	soy	NA	degraded grassland	1	1	0	0	biodiesel	1G	NA	58.66	84	94	20
Lange M 2011	2011	argentina	country	soy	NA	scrubland	1	1	0	0	biodiesel	1G	NA	201.958	84	94	20
Lange M 2011	2011	argentina	country	soy	NA	steppe	1	1	0	0	biodiesel	1G	NA	90.504	84	94	20
Lange M 2011	2011	argentina	country	soy	NA	grassland	1	1	0	0	biodiesel	1G	NA	71.23	84	94	20
Lange M 2011	2011	argentina	country	soy	NA	degraded grassland	1	1	0	0	biodiesel	1G	NA	10.894	84	94	20
Lange M 2011	2011	South east asia	country	palm oil	NA	tropical rainforest	1	0	1	1	biodiesel	1G	NA	235.478	84	94	20
Lange M 2011	2011	South east asia	country	palm oil	NA	shifting cultivation mature fallow	1	0	0	1	biodiesel	1G	NA	222.07	84	94	20
Lange M 2011	2011	South east asia	country	palm oil	NA	shifting cultivation shortened fallow	1	0	0	1	biodiesel	1G	NA	-3.352	84	94	20
Lange M 2011	2011	South east asia	country	palm oil	NA	scrubland	1	1	0	1	biodiesel	1G	NA	-21.788	84	94	20
Lange M 2011	2011	South east asia	country	palm oil	NA	degraded grassland	1	1	0	1	biodiesel	1G	NA	-71.23	84	94	20
Lange M 2011	2011	South east asia	country	palm oil	NA	tropical rainforest	1	0	1	1	biodiesel	1G	NA	213.69	84	94	20
Lange M 2011	2011	South east asia	country	palm oil	NA	shifting cultivation mature fallow	1	0	0	1	biodiesel	1G	NA	199.444	84	94	20
Lange M 2011	2011	South east asia	country	palm oil	NA	shifting cultivation shortened fallow	1	0	0	1	biodiesel	1G	NA	-25.978	84	94	20
Lange M 2011	2011	South east asia	country	palm oil	NA	scrubland	1	1	0	1	biodiesel	1G	NA	-43.576	84	94	20
Lange M 2011	2011	South east asia	country	palm oil	NA	degraded grassland	1	1	0	1	biodiesel	1G	NA	-93.018	84	94	20
Lange M 2011	2011	germany	country	canola	NA	scrubland	1	1	0	0	biodiesel	1G	NA	121.51	84	94	20
Lange M 2011	2011	germany	country	canola	NA	degraded grassland	1	1	0	0	biodiesel	1G	NA	33.52	84	94	20
Mal�a J & Freire 2012	2012	Europe	continent	wheat	NA	grassland	0	1	0	0	bioethanol	1G	no allocation	237.86	84	94	20
Mal�a J & Freire 2012	2012	Europe	continent	wheat	NA	grassland	0	1	0	0	bioethanol	1G	massic	103.62	84	94	20
Mal�a J & Freire 2012	2012	Europe	continent	wheat	NA	grassland	0	1	0	0	bioethanol	1G	energy	131.39	84	94	20
Mal�a J & Freire 2012	2012	Europe	continent	wheat	NA	grassland	0	1	0	0	bioethanol	1G	economic	179.12	84	94	20
Mal�a J & Freire 2012	2012	Europe	continent	wheat	NA	grassland	0	1	0	0	bioethanol	1G	substitution	232.88	84	94	20
Mal�a J & Freire 2012	2012	Europe	continent	wheat	NA	low tillage cropland	0	0	0	0	bioethanol	1G	no allocation	66.65	84	94	20
Mal�a J & Freire 2012	2012	Europe	continent	wheat	NA	low tillage cropland	0	0	0	0	bioethanol	1G	massic	26.43	84	94	20
Mal�a J & Freire 2012	2012	Europe	continent	wheat	NA	low tillage cropland	0	0	0	0	bioethanol	1G	energy	34.19	84	94	20
Mal�a J & Freire 2012	2012	Europe	continent	wheat	NA	low tillage cropland	0	0	0	0	bioethanol	1G	economic	47.9	84	94	20
Mal�a J & Freire 2012	2012	Europe	continent	wheat	NA	low tillage cropland	0	0	0	0	bioethanol	1G	substitution	61.69	84	94	20
Mal�a J & Freire 2012	2012	Europe	continent	wheat	NA	full tillage cropland	0	0	0	0	bioethanol	1G	no allocation	31.41	84	94	20
Mal�a J & Freire 2012	2012	Europe	continent	wheat	NA	full tillage cropland	0	0	0	0	bioethanol	1G	massic	11.19	84	94	20
Mal�a J & Freire 2012	2012	Europe	continent	wheat	NA	full tillage cropland	0	0	0	0	bioethanol	1G	energy	14.95	84	94	20
Mal�a J & Freire 2012	2012	Europe	continent	wheat	NA	full tillage cropland	0	0	0	0	bioethanol	1G	economic	20.71	84	94	20
Mal�a J & Freire 2012	2012	Europe	continent	wheat	NA	full tillage cropland	0	0	0	0	bioethanol	1G	substitution	28.46	84	94	20
Meyer-Aurich A et al 2012	2012	germany	country	corn and cattle slurry	NA	grassland	0	1	0	0	bioelectricity	NA	NA	230	200	500	20
Meyer-Aurich A et al 2012	2012	germany	country	corn and cattle slurry	NA	grassland	0	1	0	0	bioelectricity	NA	NA	40	200	500	20
Mullins KA et al 2010	2010	USA	country	corn	NA	NA	1	NA	NA	0	bioethanol	1G	system expansion	101	84	94	30
Mullins KA et al 2010	2011	USA	country	corn	NA	NA	1	NA	NA	0	bioethanol	1G	system expansion	119	84	94	30
Mullins KA et al 2010	2011	USA	country	switchgrass	NA	NA	1	NA	NA	0	bioethanol	2G	NA	18	84	94	30
Mullins KA et al 2010	2011	USA	country	switchgrass	NA	NA	1	NA	NA	0	bioethanol	2G	NA	18	84	94	30
Mullins KA et al 2010	2011	USA	country	switchgrass	NA	NA	1	NA	NA	0	bioethanol	2G	NA	48	84	94	30
Mullins KA et al 2010	2011	USA	country	switchgrass	NA	NA	1	NA	NA	0	bioethanol	2G	NA	31	84	94	30
Nasterlack T et al 2014	2014	south africa	region	biofuel sugar beat and sorgho	NA	cropland	0	0	0	0	bioethanol	1G	NA	65.3	84	94	20
Nguyen TLT et al 2012	2012	thailand	world	molasse	NA	NA	1	NA	NA	0	bioethanol	1G	economic	10.34	84	94	20
Nguyen TLT et al 2012	2012	thailand	world	molasse	NA	NA	1	NA	NA	0	bioethanol	1G	mass energy	11.35	84	94	20
Nguyen TLT et al 2012	2012	thailand	world	molasse	NA	NA	1	NA	NA	0	bioethanol	1G	economic	1.34	84	94	20
Nguyen TLT et al 2012	2012	thailand	world	molasse	NA	NA	1	NA	NA	0	bioethanol	1G	mass energy	2.51	84	94	20
Nguyen TLT et al 2012	2012	thailand	world	molasse	NA	NA	1	NA	NA	0	bioethanol	1G	system expansion	3.51	84	94	20
Nguyen TLT et al 2012	2012	thailand	world	molasse	grassland	NA	1	NA	NA	0	bioethanol	1G	system expansion	6.94	84	94	20
Nguyen TLT et al 2012	2012	thailand	world	molasse	grassland	NA	1	NA	NA	0	bioethanol	1G	system expansion	6.94	84	94	20
Nguyen TLT et al 2012	2012	thailand	world	molasse	forest	NA	1	NA	NA	0	bioethanol	1G	system expansion	41.95	84	94	20
Nguyen TLT et al 2012	2012	thailand	world	molasse	forest	NA	1	NA	NA	0	bioethanol	1G	system expansion	11.59	84	94	20
Njakou Djomo S et al 2013	2013	Belgique	parcelle	SRXC	no iLUC	agricultural land	0	0	0	0	bioelectricity	NA	NA	47.67	200	500	2
Pradhan A et al 2012	2012	USA	country	soybean	NA	NA	1	NA	NA	0	biodiesel	1G	NA	72.8	84	94	30
Reinhard J & Zah R 2011	2011	switzerland	country	rapeseed	NA	NA	1	NA	NA	0	biodiesel	1G	NA	62	84	94	20
Reinhard J & Zah R 2011	2011	switzerland	country	rapeseed	NA	set aside	1	0	0	0	biodiesel	1G	NA	58	84	94	20
Reinhard J & Zah R 2011	2011	switzerland	country	sunflower	NA	set aside	1	0	0	0	biodiesel	1G	NA	74	84	94	20
Reinhard J & Zah R 2011	2011	switzerland	country	palm oil	NA	rain forest grassland	1	0	0	1	biodiesel	2G	NA	329	84	94	20
Reinhard J & Zah R 2011	2011	switzerland	country	rape seed	NA	grassland	1	1	0	0	biodiesel	1G	NA	23	84	94	20
Reinhard J & Zah R 2011	2011	switzerland	country	rape seed	NA	grassland	1	1	0	0	biodiesel	1G	NA	-175	84	94	20
Reinhard J & Zah R 2011	2011	switzerland	country	rape seed	NA	grassland	1	1	0	0	biodiesel	1G	NA	197	84	94	20
Saikkonen L et al 2014	2014	finland	country	palm oil	NA	natural forest or mineral soil	1	NA	1	1	biodiesel	1G	NA	78.63	84	94	20
Saikkonen L et al 2014	2014	finland	country	palm oil	NA	natural forest or peat soil	1	NA	1	1	biodiesel	1G	NA	165.8	84	94	20
Saikkonen L et al 2014	2014	finland	country	palm oil	NA	mature fallow	1	0	0	1	biodiesel	1G	NA	-182.15	84	94	20
Saikkonen L et al 2014	2014	finland	country	palm oil	NA	short fallow	1	0	0	1	biodiesel	1G	NA	-278.22	84	94	20
Saikkonen L et al 2014	2014	finland	country	palm oil	NA	improved grassland	1	1	0	1	biodiesel	1G	NA	-211.72	84	94	20
Searchinger T et al 2008	2008	USA	country	corn	NA	NA	1	NA	NA	0	bioethanol	1G	NA	177	84	94	30
Searchinger T et al 2008	2008	USA	country	switchgrass	NA	NA	1	NA	NA	0	bioethanol	2G	NA	138	84	94	30
Siangjaeo S et al 2011	2011	thailand	region	palm oil	NA	rubber	0	0	0	1	biodiesel	2G	NA	25.16	84	94	25
Siangjaeo S et al 2011	2011	thailand	region	palm oil	NA	cassava	0	0	0	1	biodiesel	2G	NA	22.53	84	94	25
Siangjaeo S et al 2011	2011	thailand	region	palm oil	NA	abanded land	0	0	0	1	biodiesel	2G	NA	17.94	84	94	25
Silalertruksa T & Gheewala SH 2011a	2011	thailand	country	CASSAVA	NA	forest	0	0	1	0	bioethanol	1G	NA	281	84	94	20
Silalertruksa T & Gheewala SH 2011a	2011	thailand	country	MOLASSE	NA	forest	0	0	1	0	bioethanol	1G	NA	336	84	94	20
Silalertruksa T & Gheewala SH 2011a	2011	thailand	country	CASSAVA	NA	grassland	0	1	0	0	bioethanol	1G	NA	95	84	94	20
Silalertruksa T & Gheewala SH 2011a	2011	thailand	country	MOLASSE	NA	grassland	0	1	0	0	bioethanol	1G	NA	114.5	84	94	20
Silalertruksa T & Gheewala SH 2011b	2011	thailand	country	sugarcane molasse and cassave	NA	grassland	0	1	0	0	bioethanol	1G	NA	65	84	94	NA
Silalertruksa T & Gheewala SH 2011b	2011	thailand	country	sugarcane molasse and cassave	NA	grassland	0	1	0	0	bioethanol	1G	NA	82	84	94	NA
Silalertruksa T & Gheewala SH 2011b	2011	thailand	country	sugarcane molasse and cassave	NA	grassland	0	1	0	0	bioethanol	1G	NA	86	84	94	NA
Silalertruksa T & Gheewala SH 2011b	2011	thailand	country	sugarcane molasse and cassave	NA	forest	0	0	1	0	bioethanol	1G	NA	65	84	94	NA
Silalertruksa T & Gheewala SH 2011b	2011	thailand	country	sugarcane molasse and cassave	NA	forest	0	0	1	0	bioethanol	1G	NA	14	84	94	NA
Silalertruksa T & Gheewala SH 2011b	2011	thailand	country	sugarcane molasse and cassave	NA	forest	0	0	1	0	bioethanol	1G	NA	17	84	94	NA
Silalertruksa T & Gheewala SH 2011b	2011	thailand	country	sugarcane molasse and cassave	NA	grassland	0	1	0	0	bioethanol	1G	NA	2	84	94	NA
Silalertruksa T & Gheewala SH 2011b	2011	thailand	country	sugarcane molasse and cassave	NA	grassland	0	1	0	0	bioethanol	1G	NA	35	84	94	NA
Silalertruksa T & Gheewala SH 2011b	2011	thailand	country	sugarcane molasse and cassave	NA	grassland	0	1	0	0	bioethanol	1G	NA	40	84	94	NA
Silalertruksa T & Gheewala SH 2011b	2011	thailand	country	sugarcane molasse and cassave	NA	forest	0	0	1	0	bioethanol	1G	NA	22	84	94	NA
Silalertruksa T & Gheewala SH 2011b	2011	thailand	country	sugarcane molasse and cassave	NA	forest	0	0	1	0	bioethanol	1G	NA	10	84	94	NA
Silalertruksa T & Gheewala SH 2011b	2011	thailand	country	sugarcane molasse and cassave	NA	forest	0	0	1	0	bioethanol	1G	NA	12	84	94	NA
Silalertruksa T & Gheewala SH 2011b	2011	thailand	country	sugarcane molasse and cassave	NA	forest	0	0	1	0	bioethanol	1G	NA	2	84	94	NA
Silalertruksa T & Gheewala SH 2011b	2011	thailand	country	sugarcane molasse and cassave	NA	forest	0	0	1	0	bioethanol	1G	NA	23	84	94	NA
Silalertruksa T & Gheewala SH 2011b	2011	thailand	country	sugarcane molasse and cassave	NA	forest	0	0	1	0	bioethanol	1G	NA	24	84	94	NA
Silalertruksa T & Gheewala SH 2012a	2012	thailand	country	palm oil	NA	tropical forest	0	0	1	1	biodiesel	1G	economic	158.37	84	94	25
Silalertruksa T & Gheewala SH 2012a	2012	thailand	country	palm oil	NA	tropical forest	0	0	1	1	biodiesel	1G	economic	144.35	84	94	25
Silalertruksa T & Gheewala SH 2012a	2012	thailand	country	palm oil	NA	tropical forest	0	0	1	1	biodiesel	1G	economic	145.43	84	94	25
Silalertruksa T & Gheewala SH 2012a	2012	thailand	country	palm oil	NA	tropical forest	0	0	1	1	biodiesel	1G	economic	142.79	84	94	25
Silalertruksa T & Gheewala SH 2012a	2012	thailand	country	palm oil	NA	tropical forest	0	0	1	1	biodiesel	1G	economic	144.33	84	94	25
Silalertruksa T & Ghewala SH 2012 b	2012	thailand	country	palm oil	grassland	rubber	1	0	0	1	biodiesel	2G	system expansion	15	84	94	25
Silalertruksa T & Ghewala SH 2012 b	2012	thailand	country	palm oil	forest land	rubber	1	0	0	1	biodiesel	2G	system expansion	15	84	94	25
Silalertruksa T & Ghewala SH 2012 b	2012	thailand	country	palm oil	grassland	cassava	1	0	0	1	biodiesel	2G	system expansion	20.5	84	94	25
Silalertruksa T & Ghewala SH 2012 b	2012	thailand	country	palm oil	forest land	cassava	1	0	0	1	biodiesel	2G	system expansion	20.5	84	94	25
Silalertruksa T & Ghewala SH 2012 b	2012	thailand	country	palm oil	no iLUC	paddy	0	0	0	1	biodiesel	2G	system expansion	17.5	84	94	25
Silalertruksa T & Ghewala SH 2012 b	2012	thailand	country	palm oil	NA	set aside	1	0	0	1	biodiesel	2G	system expansion	18.5	84	94	25
Silalertruksa T & Ghewala SH 2012 b	2012	thailand	country	palm oil	NA	forest land	1	0	1	1	biodiesel	2G	system expansion	233	84	94	25
Silalertruksa T et al 2009	2009	thailand	country	cassava	no iLUC	grassland	0	1	0	0	bioethanol	1G	NA	153.67	84	94	20
Silalertruksa T et al 2009	2009	thailand	country	cassava	no iLUC	no dLUC	0	0	0	0	bioethanol	1G	NA	138.44	84	94	20
Silalertruksa T et al 2009	2009	thailand	country	cassava	no iLUC	grassland	0	1	0	0	bioethanol	1G	NA	176.46	84	94	20
Silalertruksa T et al 2009	2009	thailand	country	cassava	no iLUC	no dLUC	0	0	0	0	bioethanol	1G	NA	138.44	84	94	20
Silalertruksa T et al 2009	2009	thailand	country	cassava	cropland	cropland	1	0	0	0	bioethanol	1G	NA	114.1	84	94	20
Silalertruksa T et al 2009	2009	thailand	country	cassava	grassland	cropland	1	0	0	0	bioethanol	1G	NA	152.12	84	94	20
Smyth BM et al 2011	2011	ireland	country	perrenial grass	UK beef	no dLUC	1	NA	NA	0	bioethanol	2G	NA	16.7	84	94	50
Smyth BM et al 2011	2011	ireland	country	perrenial grass	EU beef	no dLUC	1	NA	NA	0	bioethanol	2G	NA	16.7	84	94	50
Smyth BM et al 2011	2011	ireland	country	perrenial grass	new zeland beef	no dLUC	1	NA	NA	0	bioethanol	2G	NA	15.6	84	94	50
Smyth BM et al 2011	2011	ireland	country	perrenial grass	new zeland beef	no dLUC	1	NA	NA	0	bioethanol	2G	NA	28.2	84	94	50
Smyth BM et al 2011	2011	ireland	country	perrenial grass	brazil beef	no dLUC	1	NA	NA	0	bioethanol	2G	NA	653.5	84	94	50
Smyth BM et al 2011	2011	ireland	country	perrenial grass	dutch poultry	no dLUC	1	NA	NA	0	bioethanol	2G	NA	-1.9	84	94	50
Souza SP et al 2012	2012	Brazil	country	sugarcane	NA	woody savnnah	0	1	0	0	bioethanol	1G	energy	80.87	84	94	30
Souza SP et al 2012	2012	Brazil	country	sugarcane	NA	typical savannah	0	1	0	0	bioethanol	1G	energy	63.75	84	94	30
Souza SP et al 2012	2012	Brazil	country	sugarcane	NA	degraded pastureland	0	1	0	0	bioethanol	1G	energy	29.62	84	94	30
Souza SP et al 2012	2012	Brazil	country	palm oil	NA	woody savnnah	0	1	0	1	biodiesel	1G	energy	-9.6	84	94	30
Souza SP et al 2012	2012	Brazil	country	palm oil	NA	typical savannah	0	1	0	1	biodiesel	1G	energy	-18.2	84	94	30
Souza SP et al 2012	2012	Brazil	country	palm oil	NA	degraded pastureland	0	1	0	1	biodiesel	1G	energy	-44.82	84	94	30
Souza SP et al 2012	2012	Brazil	country	palm oil and sugarcane	NA	woody savnnah	0	1	0	1	biodiesel	1G	energy	33.52	84	94	30
Souza SP et al 2012	2012	Brazil	country	palm oil and sugarcane	NA	typical savannah	0	1	0	1	biodiesel	1G	energy	24.92	84	94	30
Souza SP et al 2012	2012	Brazil	country	palm oil and sugarcane	NA	degraded pastureland	0	1	0	1	biodiesel	1G	energy	-1.69	84	94	30
Spatari S & MacLean HL et al 2010	2010	USA	country	corn stover	NA	reserce program land and pasture land	0	1	0	0	bioethanol	2G	system expansion	-51.28	84	94	30
Spatari S & MacLean HL et al 2010	2010	USA	country	corn stover	NA	reserce program land and pasture land	0	1	0	0	bioethanol	2G	system expansion	-5.12	84	94	30
Spatari S & MacLean HL et al 2010	2010	USA	country	switchgrass	NA	reserce program land and pasture land	0	1	0	0	bioethanol	2G	system expansion	10.25	84	94	30
Spatari S & MacLean HL et al 2010	2010	USA	country	switchgrass	NA	reserce program land and pasture land	0	1	0	0	bioethanol	2G	system expansion	35.89	84	94	30
Spatari S & MacLean HL et al 2010	2010	USA	country	switchgrass	NA	reserce program land and pasture land	0	1	0	0	bioethanol	2G	system expansion	-5.12	84	94	30
Spatari S & MacLean HL et al 2010	2010	USA	country	switchgrass	NA	reserce program land and pasture land	0	1	0	0	bioethanol	2G	system expansion	-30.76	84	94	30
Styles D & Jones MB 2008	2008	Ireland	country	miscanthus	NA	grassland	0	1	0	0	biogas	NA	NA	62	360	720	100
Styles D & Jones MB 2008	2008	Ireland	country	miscanthus	NA	grassland	0	1	0	0	biogas	NA	NA	45	360	720	100
Tonini D et al 2012	2012	Danmark	country	perrenial crops	NA	cropland	1	0	0	0	biogas	NA	NA	175.7	100	200	20
Tonini D et al 2012	2012	Danmark	country	perrenial crops	NA	cropland	1	0	0	0	biogas	NA	NA	187.85	100	200	20
Tonini D et al 2012	2012	Danmark	country	perrenial crops	NA	cropland	1	0	0	0	biogas	NA	NA	140.9	100	200	20
Tonini D et al 2012	2012	Danmark	country	perrenial crops	NA	cropland	1	0	0	0	biogas	NA	NA	93.9	100	200	20
Tonini D et al 2012	2012	Danmark	country	perrenial crops	NA	cropland	1	0	0	0	biogas	NA	NA	35.2	100	200	20
Tonini D et al 2012	2012	Danmark	country	perrenial crops	NA	cropland	1	0	0	0	biogas	NA	NA	58.7	100	200	20
Tonini D et al 2012	2012	Danmark	country	perrenial crops	NA	cropland	1	0	0	0	biogas	NA	NA	0	100	200	20
Tonini D et al 2012	2012	Danmark	country	perrenial crops	NA	cropland	1	0	0	0	biogas	NA	NA	-58.7	100	200	20
Tonini D et al 2012	2012	Danmark	country	perrenial crops	NA	cropland	1	0	0	0	biogas	NA	NA	70.45	100	200	20
Tonini D et al 2012	2012	Danmark	country	perrenial crops	NA	cropland	1	0	0	0	biogas	NA	NA	82.1	100	200	20
Tonini D et al 2012	2012	Danmark	country	perrenial crops	NA	cropland	1	0	0	0	biogas	NA	NA	23.47	100	200	20
Tonini D et al 2012	2012	Danmark	country	perrenial crops	NA	cropland	1	0	0	0	biogas	NA	NA	-35.2	100	200	20
Uusitalo V et al 2014a	2014	Europe	continent	biowaste	NA	NA	1	NA	NA	0	biomethane	NA	considered as waste	21.79	100	200	119
Uusitalo V et al 2014a	2014	Europe	continent	biowaste	NA	NA	1	NA	NA	0	biomethane	NA	considered as waste	14.38	100	200	119
Uusitalo V et al 2014a	2014	Europe	continent	biowaste	NA	NA	1	NA	NA	0	biomethane	NA	energy	13.93	100	200	119
Uusitalo V et al 2014a	2014	Europe	continent	biowaste	NA	NA	1	NA	NA	0	biomethane	NA	economic	13.71	100	200	119
Uusitalo V et al 2014a	2014	Europe	continent	biowaste	NA	NA	1	NA	NA	0	biomethane	NA	substitution	14.26	100	200	119
Uusitalo V et al 2014a	2014	Europe	continent	biowaste	NA	NA	1	NA	NA	0	biomethane	NA	substitution totla	11.5	100	200	119
Uusitalo V et al 2014a	2014	Europe	continent	dedicated energy crops	NA	NA	1	NA	NA	0	biomethane	NA	considered as waste	60.66	100	200	119
Uusitalo V et al 2014a	2014	Europe	continent	dedicated energy crops	NA	NA	1	NA	NA	0	biomethane	NA	considered as waste	45.11	100	200	119
Uusitalo V et al 2014a	2014	Europe	continent	dedicated energy crops	NA	NA	1	NA	NA	0	biomethane	NA	energy	41.37	100	200	119
Uusitalo V et al 2014a	2014	Europe	continent	dedicated energy crops	NA	NA	1	NA	NA	0	biomethane	NA	economic	40.13	100	200	119
Uusitalo V et al 2014a	2014	Europe	continent	dedicated energy crops	NA	NA	1	NA	NA	0	biomethane	NA	substitution	45.11	100	200	119
Uusitalo V et al 2014a	2014	Europe	continent	dedicated energy crops	NA	NA	1	NA	NA	0	biomethane	NA	substitution totla	39.51	100	200	119
Uusitalo V et al 2014a	2014	Europe	continent	dedicated energy crops	NA	forest	1	0	1	0	biomethane	NA	considered as waste	141.66	100	200	119
Uusitalo V et al 2014a	2014	Europe	continent	dedicated energy crops	NA	forest	1	0	1	0	biomethane	NA	considered as waste	126.11	100	200	119
Uusitalo V et al 2014a	2014	Europe	continent	dedicated energy crops	NA	forest	1	0	1	0	biomethane	NA	energy	122.35	100	200	119
Uusitalo V et al 2014a	2014	Europe	continent	dedicated energy crops	NA	forest	1	0	1	0	biomethane	NA	economic	121.13	100	200	119
Uusitalo V et al 2014a	2014	Europe	continent	dedicated energy crops	NA	forest	1	0	1	0	biomethane	NA	substitution	126.11	100	200	119
Uusitalo V et al 2014a	2014	Europe	continent	dedicated energy crops	NA	forest	1	0	1	0	biomethane	NA	substitution total	120.51	100	200	119
Uusitalo V et al 2014b	2014	NA	world	palm oil	NA	grassland	0	1	0	1	biodiesel	2G	system expansion	-17.39	84	94	20
Uusitalo V et al 2014b	2014	NA	world	palm oil	NA	grassland	0	1	0	1	biodiesel	2G	energy	-14.61	84	94	20
Uusitalo V et al 2014b	2014	NA	world	palm oil	NA	mineral soil	0	0	0	1	biodiesel	2G	system expansion	256.52	84	94	20
Uusitalo V et al 2014b	2014	NA	world	palm oil	NA	mineral soil	0	0	0	1	biodiesel	2G	energy	230.84	84	94	20
Uusitalo V et al 2014b	2014	NA	world	palm oil	NA	foresl	0	0	1	1	biodiesel	2G	system expansion	426.68	84	94	20
Uusitalo V et al 2014b	2014	NA	world	palm oil	NA	foresl	0	0	1	1	biodiesel	2G	energy	388.63	84	94	20
Uusitalo V et al 2014b	2014	NA	world	rapeseed	NA	grassland	0	1	0	0	biodiesel	1G	system expansion	73.91	84	94	20
Uusitalo V et al 2014b	2014	NA	world	rapeseed oil	NA	grassland	0	1	0	0	biodiesel	1G	energy	70.12	84	94	20
Uusitalo V et al 2014b	2014	NA	world	rapeseed oil	NA	temerate forest	0	0	1	0	biodiesel	1G	system expansion	460.86	84	94	20
Uusitalo V et al 2014b	2014	NA	world	rapeseed oil	NA	temerate forest	0	0	1	0	biodiesel	1G	energy	420.77	84	94	20
Uusitalo V et al 2014b	2014	NA	world	jatropha oil	NA	grassland	0	1	0	0	biodiesel	2G	system expansion	13.04	84	94	20
Uusitalo V et al 2014b	2014	NA	world	jatropha oil	NA	grassland	0	1	0	0	biodiesel	2G	energy	11.68	84	94	20
van Dam J et al 2009	2009	argentina	region	switchgrass	NA	cropland	1	0	0	0	bioelectricity	NA	NA	95.65	720	1800	20
van Dam J et al 2009	2009	argentina	region	switchgrass	NA	cropland	1	0	0	0	bioelectricity	NA	NA	100	720	1800	20
van Dam J et al 2009	2009	argentina	region	switchgrass	NA	cropland	1	0	0	0	bioelectricity	NA	NA	78.26	720	1800	20
van Dam J et al 2009	2009	argentina	region	switchgrass	NA	cropland	1	0	0	0	bioelectricity	NA	NA	98.26	720	1800	20
van Dam J et al 2009	2009	argentina	region	switchgrass	NA	cropland	1	0	0	0	bioelectricity	NA	NA	91.3	720	1800	20
van Dam J et al 2009	2009	argentina	region	switchgrass	NA	cropland	1	0	0	0	bioelectricity	NA	NA	91.3	720	1800	20
van Dam J et al 2009	2009	argentina	region	switchgrass	NA	degraded grassland	1	1	0	0	bioelectricity	NA	NA	69.56	720	1800	20
van Dam J et al 2009	2009	argentina	region	switchgrass	NA	degraded grassland	1	1	0	0	bioelectricity	NA	NA	73.91	720	1800	20
van Dam J et al 2009	2009	argentina	region	switchgrass	NA	cropland	1	0	0	0	bioelectricity	NA	NA	130.43	720	1800	20
van Dam J et al 2009	2009	argentina	region	switchgrass	NA	cropland	1	0	0	0	bioelectricity	NA	NA	130.43	720	1800	20
van Dam J et al 2009	2009	argentina	region	switchgrass	NA	degraded grassland	1	1	0	0	bioelectricity	NA	NA	104.34	720	1800	20
van Dam J et al 2009	2009	argentina	region	switchgrass	NA	degraded grassland	1	1	0	0	bioelectricity	NA	NA	104.34	720	1800	20
van Dam J et al 2009	2009	argentina	region	switchgrass	NA	cropland	1	0	0	0	bioelectricity	NA	NA	121.73	720	1800	20
van Dam J et al 2009	2009	argentina	region	switchgrass	NA	cropland	1	0	0	0	bioelectricity	NA	NA	121.73	720	1800	20
van Dam J et al 2009	2009	argentina	region	switchgrass	NA	degraded grassland	1	1	0	0	bioelectricity	NA	NA	100	720	1800	20
van Dam J et al 2009	2009	argentina	region	switchgrass	NA	degraded grassland	1	1	0	0	bioelectricity	NA	NA	100	720	1800	20
van Dam J et al 2009	2009	argentina	region	soybean	NA	cropland	1	0	0	0	biodiesel	1G	energy	8.24	84	94	20
van Dam J et al 2009	2009	argentina	region	soybean	NA	cropland	1	0	0	0	biodiesel	1G	energy	54.55	84	94	20
van Dam J et al 2009	2009	argentina	region	soybean	NA	cropland	1	0	0	0	biodiesel	1G	energy	9.94	84	94	20
van Dam J et al 2009	2009	argentina	region	soybean	NA	cropland	1	0	0	0	biodiesel	1G	energy	54.55	84	94	20
van Dam J et al 2009	2009	argentina	region	soybean	NA	cropland	1	0	0	0	biodiesel	1G	energy	50.00	84	94	20
van Dam J et al 2009	2009	argentina	region	soybean	NA	cropland	1	0	0	0	biodiesel	1G	energy	91.76	84	94	20
van Dam J et al 2009	2009	argentina	region	soybean	NA	degraded grassland	1	1	0	0	biodiesel	1G	energy	9.09	84	94	20
van Dam J et al 2009	2009	argentina	region	soybean	NA	degraded grassland	1	1	0	0	biodiesel	1G	energy	25.85	84	94	20
van Dam J et al 2009	2009	argentina	region	soybean	NA	cropland	1	0	0	0	biodiesel	1G	energy	7.39	84	94	20
van Dam J et al 2009	2009	argentina	region	soybean	NA	cropland	1	0	0	0	biodiesel	1G	energy	223.30	84	94	20
van Dam J et al 2009	2009	argentina	region	soybean	NA	degraded grassland	1	1	0	0	biodiesel	1G	energy	9.09	84	94	20
van Dam J et al 2009	2009	argentina	region	soybean	NA	degraded grassland	1	1	0	0	biodiesel	1G	energy	52.84	84	94	20
van Dam J et al 2009	2009	argentina	region	soybean	NA	cropland	1	0	0	0	biodiesel	1G	energy	49.15	84	94	20
van Dam J et al 2009	2009	argentina	region	soybean	NA	cropland	1	0	0	0	biodiesel	1G	energy	90.06	84	94	20
van Dam J et al 2009	2009	argentina	region	soybean	NA	degraded grassland	1	1	0	0	biodiesel	1G	energy	8.24	84	94	20
van Dam J et al 2009	2009	argentina	region	soybean	NA	degraded grassland	1	1	0	0	biodiesel	2G	energy	24.15	84	94	20
van Dam J et al 2009	2009	argentina	region	soybean	NA	cropland	1	0	0	0	biodiesel	1G	energy	7.39	84	94	20
van Dam J et al 2009	2009	argentina	region	soybean	NA	cropland	1	0	0	0	biodiesel	1G	energy	224.15	84	94	20
van Dam J et al 2009	2009	argentina	region	soybean	NA	degraded grassland	1	1	0	0	biodiesel	1G	energy	9.94	84	94	20
van Dam J et al 2009	2009	argentina	region	soybean	NA	degradeed grass land	1	1	0	0	biodiesel	1G	energy	53.69	84	94	20
van Dam J et al 2009	2009	argentina	region	soybean	NA	cropland	1	0	0	0	biodiesel	1G	energy	50.00	84	94	20
van Dam J et al 2009	2009	argentina	region	soybean	NA	cropland	1	0	0	0	biodiesel	1G	energy	90.91	84	94	20
van Dam J et al 2009	2009	argentina	region	soybean	NA	degraded grassland	1	1	0	0	biodiesel	1G	energy	9.09	84	94	20
van Dam J et al 2009	2009	argentina	region	soybean	NA	degraded grassland	1	1	0	0	biodiesel	1G	energy	25.00	84	94	20
van Dam J et al 2009	2009	argentina	region	soybean	NA	cropland	1	0	0	0	biodiesel	1G	energy	7.39	84	94	20
van Dam J et al 2009	2009	argentina	region	soybean	NA	cropland	1	0	0	0	biodiesel	1G	energy	52.84	84	94	20
van Dam J et al 2009	2009	argentina	region	soybean	NA	degraded grassland	1	1	0	0	biodiesel	1G	energy	9.09	84	94	20
van Dam J et al 2009	2009	argentina	region	soybean	NA	degraded grassland	1	1	0	0	biodiesel	1G	energy	52.84	84	94	20
van Dam J et al 2009	2009	argentina	region	soybean	NA	cropland	1	0	0	0	biodiesel	1G	energy	49.15	84	94	20
van Dam J et al 2009	2009	argentina	region	soybean	NA	cropland	1	0	0	0	biodiesel	1G	energy	90.06	84	94	20
van Dam J et al 2009	2009	argentina	region	soybean	NA	degraded grassland	1	1	0	0	biodiesel	1G	energy	9.09	84	94	20
van Dam J et al 2009	2009	argentina	region	soybean	NA	degraded grassland	1	1	0	0	biodiesel	2G	energy	52.84	84	94	20
van der Hilst F et al 2014	2014	UKRAINE	country	Wheat	NA	NA	0	NA	NA	0	bioethanol	1G	NA	10.7	84	94	20
van der Hilst F et al 2014	2014	UKRAINE	country	switchgrass	NA	NA	0	NA	NA	0	bioethanol	2G	NA	-7.7	84	94	20
van der Hilst F et al 2014	2014	UKRAINE	country	Wheat	NA	NA	0	NA	NA	0	bioethanol	1G	NA	10.7	84	94	20
van der Hilst F et al 2014	2014	UKRAINE	country	switchgrass	NA	NA	0	NA	NA	0	bioethanol	2G	NA	40.2	84	94	20
Wang M et al 2012	2012	USA	country	corn	NA	NA	1	NA	NA	0	bioethanol	1G	displacement	62	84	94	30
Wang M et al 2012	2012	USA	country	switchgrass	NA	NA	1	NA	NA	0	bioethanol	2G	displacement	12	84	94	30
Wang M et al 2012	2012	USA	country	miscanthus	NA	NA	1	NA	NA	0	bioethanol	2G	displacement	5	84	94	30
Wang M et al 2012	2012	USA	country	corn stover	NA	NA	1	NA	NA	0	bioethanol	2G	displacement	6	84	94	30
Wang M et al 2012	2012	USA	country	sugarcane	NA	NA	1	NA	NA	0	bioethanol	1G	energy	45	84	94	30
Wang MQ et al 2011	2011	USA	country	corn	NA	NA	1	NA	NA	0	bioethanol	1G	mass	70	84	94	30
Wang MQ et al 2011	2011	USA	country	corn stover forest residues miscanthus	NA	NA	1	NA	NA	0	bioethanol	2G	mass	5	84	94	30
Wicke B et al 2008	2008	malaysia	region	palm oil	NA	forest cover	0	0	1	1	biodiesel	1G	system expansion	391	84	94	25
Wicke B et al 2008	2008	malaysia	region	palm oil	NA	natural rain forest	0	0	1	1	biodiesel	1G	system expansion	107	84	94	25
Wicke B et al 2008	2008	malaysia	region	palm oil	NA	grassland	0	1	0	1	biodiesel	1G	system expansion	32	84	94	25
Wicke B et al 2008	2008	malaysia	region	palm oil	NA	logged ovr rain forest	0	0	1	1	biodiesel	1G	system expansion	-51	84	94	25
Wicke B et al 2008	2008	malaysia	region	palm oil	NA	grassland	0	1	0	1	biodiesel	1G	system expansion	-53	84	94	25
Wicke B et al 2008	2008	malaysia	region	palm oil	NA	forest cover	0	0	1	1	bioelectricity	NA	system expansion	407	200	500	25
Wicke B et al 2008	2008	malaysia	region	palm oil	NA	natural rain forest	0	0	1	1	bioelectricity	NA	system expansion	123	200	500	25
Wicke B et al 2008	2008	malaysia	region	palm oil	NA	grassland	0	1	0	1	bioelectricity	NA	system expansion	48	200	500	25
Wicke B et al 2008	2008	malaysia	region	palm oil	NA	logged ovr rain forest	0	0	1	1	bioelectricity	NA	system expansion	-35	200	500	25
Wicke B et al 2008	2008	malaysia	region	palm oil	NA	grassland	0	1	0	1	bioelectricity	NA	system expansion	-37	200	500	25
Yu Y & Wu H 2010	2010	Australia	country	mallee	NA	cropland	0	0	0	0	bioethanol	2G	NA	-13.7	84	94	NA
Yu Y & Wu H 2010	2010	Australia	country	mallee	NA	cropland	0	0	0	0	bioethanol	2G	NA	-15.7	84	94	NA
